# Supplementary material for: Efficiency of Identification of Blackcurrant Powders Using Classifier Ensembles
Source: Foods. 2024 Feb 24;13(5):697. doi: 10.3390/foods13050697 (PMC10930423; doi:10.3390/foods13050697)
Supplement: Supplementary file 1 [file foods-13-00697-s001.zip]

Archive with 1 entries (1 files):
- foods-2884455-supplementary.pdf
